# Supplementary material for: Assessing a “Least-Concern” Red List Tree Species from Madagascar Used in Traditional Medicine: Morella spathulata (Myricaceae) Phyto-Compounds and Anti-Inflammatory Properties
Source: Plants (Basel). 2024 Oct 17;13(20):2899. doi: 10.3390/plants13202899 (PMC11511485; doi:10.3390/plants13202899)
Supplement: Supplementary file 1 [file plants-13-02899-s001.zip]

Archive with 1 entries (1 files):
- plants-3229385-supplementary.pdf
